# Supplementary material for: Molecular Profiling of Lymphatic Endothelial Cell Activation In Vitro
Source: Int J Mol Sci. 2023 Nov 22;24(23):16587. doi: 10.3390/ijms242316587 (PMC10706153; doi:10.3390/ijms242316587)
Supplement: Supplementary file 1 [file ijms-24-16587-s001.zip]

Archive with 1 entries (1 files):
- ijms-2710685-supplementary.pdf
